# Supplementary material for: Supporting the differential diagnosis of connective tissue diseases with neurological involvement by blood and cerebrospinal fluid flow cytometry
Source: J Neuroinflammation. 2023 Feb 23;20:46. doi: 10.1186/s12974-023-02733-w (PMC9951507; doi:10.1186/s12974-023-02733-w)
Supplement: Supplementary file 2 — Additional file 2: Table S1. Patient characteristics table. [file 12974_2023_2733_MOESM2_ESM.xlsx]

## Sheet: supp_table1
dx_neuro	dx_fine	sex	ACR_EULAR_Score	ANA	SSA_Ro	SSB_La	dsDNA	SSA	U1RNP	C1q	Complement_decrease	Antiphospholipid_antibodies	cANCA	pANCA	Course_diagnosis_months	Number_previous_treatments	Last_therapy	Smoker	Hypertension	Diabetes	Thyreoidopathy	Renal	Pulmo	Cor	Skin	Hemato	Athralgia	Neuro	Neuro_manifestation_detail	Relapse
CTD	GPA	m	5	NA	NA	NA	NA	NA	NA	NA	NA	NA	positive	negative	132	2	MTX+prednisolone	unknown	no	no	yes	no	no	no	no	no	no	no	NA	no
CTD	GPA	f	7	NA	NA	NA	NA	NA	NA	NA	NA	NA	positive	negative	1	0	naive	unknown	yes	no	no	yes	no	no	no	no	no	no	NA	no
CTD	GPA	m	12	NA	NA	NA	NA	NA	NA	NA	NA	NA	positive	negative	5	1	cyclophosphamide+prednisolone	yes	no	yes	no	yes	yes	no	no	no	no	no	NA	no
CTD	GPA	m	5	NA	NA	NA	NA	NA	NA	NA	NA	NA	negative	negative	132	5	tacrolismus+prednisolone	unknown	yes	no	yes	yes	yes	no	no	no	no	no	NA	no
CTD	GPA	f	6	NA	NA	NA	NA	NA	NA	NA	NA	NA	negative	negative	168	7	prednisolone	unknown	yes	no	no	no	no	no	no	no	no	no	NA	no
CTD	GPA	m	5	NA	NA	NA	NA	NA	NA	NA	NA	NA	negative	negative	48	2	MTX+prednisolone	unknown	no	no	no	no	no	no	no	no	no	no	NA	no
CTD	SLE	f	22	positive	NA	NA	negative	positive	negative	unknown	no	negative	NA	NA	205	5	hydroxychloroquine+prednisolone	unknown	no	no	no	no	no	no	yes	yes	yes	no	NA	no
CTD	SLE	f	29	positive	NA	NA	positive	positive	unknown	negative	yes	positive	NA	NA	92	4	hydroxychloroquine	yes	no	no	no	yes	yes	no	yes	no	yes	no	NA	no
CTD	SLE	f	10	positive	NA	NA	positive	unknown	unknown	unknown	no	negative	NA	NA	1	0	naive	unknown	no	no	no	no	no	no	yes	no	no	no	NA	no
CTD	SLE	f	36	positive	NA	NA	positive	positive	negative	negative	yes	negative	NA	NA	132	5	MMF+prednisolone+hydroxychloroquine	unknown	yes	no	no	yes	yes	no	yes	no	yes	no	NA	no
CTD	SLE	f	26	positive	NA	NA	positive	negative	negative	negative	no	positive	NA	NA	180	2	cyclophosphamide	yes	no	no	no	yes	no	no	no	yes	yes	no	NA	yes
CTD	SLE	m	26	positive	NA	NA	positive	negative	positive	negative	yes	negative	NA	NA	122	0	naive	yes	no	no	no	no	no	no	yes	yes	no	no	NA	no
CTD	SLE	m	12	positive	NA	NA	positive	positive	negative	unknown	yes	negative	NA	NA	121	5	hydroxychloroquine+prednisolone	yes	no	no	no	no	no	no	yes	no	no	no	NA	no
CTD	SLE	f	25	positive	NA	NA	positive	positive	negative	negative	yes	negative	NA	NA	84	4	belimumab+MTX+prednisolone	unknown	no	no	no	no	no	yes	yes	no	yes	no	NA	no
CTD	SLE	f	31	positive	NA	NA	positive	negative	positive	negative	yes	negative	NA	NA	57	4	hydroxychloroquine	unknown	no	no	no	yes	no	yes	yes	yes	yes	no	NA	no
CTD	SLE	f	38	positive	NA	NA	positive	unknown	unknown	unknown	unknown	negative	NA	NA	1	0	prednisolone	unknown	no	no	no	yes	yes	yes	yes	yes	yes	no	NA	yes
CTD	SLE	m	42	positive	NA	NA	positive	positive	positive	negative	yes	negative	NA	NA	110	4	hydroxychloroquine+prednisolone	unknown	yes	no	no	yes	yes	no	yes	yes	yes	no	NA	no
CTD	SLE	f	36	positive	NA	NA	negative	unknown	unknown	unknown	no	negative	NA	NA	134	5	MMF+prednisolone+hydroxychloroquine	yes	yes	no	no	yes	yes	yes	yes	yes	yes	no	NA	yes
CTD	SLE	f	37	positive	NA	NA	negative	negative	positive	unknown	yes	positive	NA	NA	15	5	belimumab+hydroxychloroquine+azathioprine	unknown	no	no	no	yes	no	no	yes	yes	yes	no	NA	no
CTD	SLE	f	25	positive	NA	NA	positive	negative	positive	negative	yes	positive	NA	NA	216	2	hydroxychloroquine+prednisolone	unknown	no	no	no	yes	no	no	yes	yes	yes	no	NA	no
CTD	SLE	m	32	positive	NA	NA	positive	negative	positive	negative	yes	negative	NA	NA	312	4	MMF+prednisolone+hydroxychloroquine	unknown	yes	no	yes	yes	no	no	yes	no	yes	no	NA	no
CTD	SLE	m	27	positive	NA	NA	positive	unknown	unknown	unknown	unknown	unknown	NA	NA	5	2	hydroxychloroquine+prednisolone	unknown	no	no	yes	no	yes	no	no	yes	yes	no	NA	yes
CTD	SLE	f	17	positive	NA	NA	positive	positive	negative	negative	yes	negative	NA	NA	67	2	hydroxychloroquine+prednisolone	unknown	no	no	no	no	no	no	yes	no	yes	no	NA	no
CTD	SS	f	4	positive	positive	negative	NA	NA	NA	NA	NA	NA	NA	NA	143	1	hydroxochloroquine	no	yes	no	no	no	no	no	no	no	no	no	NA	no
CTD	SS	f	5	negative	positive	positive	NA	NA	NA	NA	NA	NA	NA	NA	0	0	naive	unknown	no	no	no	no	no	no	no	no	no	no	NA	no
CTD	SS	f	6	positive	positive	positive	NA	NA	NA	NA	NA	NA	NA	NA	123	0	naive	unknown	no	no	no	no	no	no	no	no	no	no	NA	no
CTD	SS	f	4	positive	negative	negative	NA	NA	NA	NA	NA	NA	NA	NA	67	0	naive	unknown	no	no	yes	no	no	no	no	no	no	no	NA	no
CTD	SS	f	4	positive	positive	positive	NA	NA	NA	NA	NA	NA	NA	NA	0	0	naive	unknown	no	no	no	no	no	no	no	no	no	no	NA	yes
N-CTD	GPA	m	9	NA	NA	NA	NA	NA	NA	NA	NA	NA	positive	negative	5	1	cyclophosphamide+prednisolone	unknown	yes	yes	no	yes	no	no	no	no	no	yes	cerebral vasculitis	yes
N-CTD	GPA	f	9	NA	NA	NA	NA	NA	NA	NA	NA	NA	positive	negative	24	2	MTX+prednisolone	unknown	yes	no	no	no	no	no	no	no	no	yes	polyneuropathy	yes
N-CTD	GPA	m	5	NA	NA	NA	NA	NA	NA	NA	NA	NA	positive	negative	228	3	azathioprine	unknown	yes	no	no	yes	no	no	no	no	no	yes	cerebral vasculitis	no
N-CTD	GPA	f	7	NA	NA	NA	NA	NA	NA	NA	NA	NA	positive	negative	197	4	azathioprine+prednisolonee	unknown	yes	no	no	yes	no	no	no	no	yes	yes	polyneuropathy	no
N-CTD	SLE	f	24	positive	NA	NA	positive	negative	negative	negative	no	positive	NA	NA	264	5	prednisolone	unknown	no	no	yes	no	no	no	yes	no	no	yes	epileptic seizures	no
N-CTD	SLE	f	31	positive	NA	NA	positive	negative	negative	negative	yes	positive	NA	NA	192	4	MMF + prednisolone	unknown	yes	no	yes	yes	no	no	yes	yes	yes	yes	epileptic seizures	yes
N-CTD	SLE	f	17	positive	NA	NA	positive	negative	negative	negative	no	positive	NA	NA	324	2	azathioprine	no	no	no	no	no	no	no	no	yes	no	yes	cognitive deficits	yes
N-CTD	SLE	f	29	positive	NA	NA	negative	positive	negative	negative	yes	negative	NA	NA	120	5	cyclosporine+MMF	yes	yes	no	no	yes	no	no	yes	no	yes	yes	epileptic seizures	yes
N-CTD	SLE	m	39	positive	NA	NA	unknown	unknown	positive	unknown	yes	positive	NA	NA	1	1	hydroxychloroquine	unknown	yes	yes	no	yes	no	no	yes	yes	no	yes	cognitive deficits	yes
N-CTD	SLE	f	10	positive	NA	NA	negative	negative	positive	unknown	no	negative	NA	NA	87	2	azathioprine	unknown	no	no	no	no	no	no	no	no	no	yes	inflammatory CNS disease	no
N-CTD	SLE	f	18	positive	NA	NA	positive	positive	unknown	unknown	unknown	negative	NA	NA	1	0	naive	unknown	no	no	no	no	no	no	no	yes	no	yes	inflammatory CNS disease	yes
N-CTD	SLE	f	9	positive	NA	NA	negative	positive	negative	unknown	no	negative	NA	NA	25	1	hydroxychloroquine	unknown	no	no	no	no	no	no	yes	no	no	yes	cognitive deficits	yes
N-CTD	SLE	f	12	positive	NA	NA	positive	positive	negative	negative	yes	negative	NA	NA	12	1	hydroxychloroquine	unknown	yes	no	no	no	no	no	yes	no	no	yes	inflammatory CNS disease	no
N-CTD	SLE	f	30	positive	NA	NA	positive	positive	negative	negative	no	negative	NA	NA	276	1	hydroxychloroquine	unknown	yes	no	no	yes	yes	yes	no	yes	no	yes	epileptic seizures	yes
N-CTD	SLE	f	11	positive	NA	NA	positive	unknown	unknown	unknown	no	negative	NA	NA	13	1	MTX+hydroxychloroquine+prednisolone	unknown	no	no	yes	no	yes	no	no	no	no	yes	cognitive deficits	yes
N-CTD	SLE	f	19	positive	NA	NA	negative	positive	negative	unknown	no	negative	NA	NA	12	0	naive	unknown	no	no	no	no	no	no	yes	yes	yes	yes	encephalitis‎/meningitis‎/myelitis	yes
N-CTD	SLE	f	21	positive	NA	NA	positive	positive	negative	negative	no	negative	NA	NA	0	0	naive	yes	no	no	no	yes	no	no	no	no	yes	yes	encephalitis‎/meningitis‎/myelitis	yes
N-CTD	SLE	f	24	positive	NA	NA	negative	negative	negative	unknown	yes	negative	NA	NA	1	1	hydroxychloroquine+prednisolone	unknown	no	no	no	yes	no	no	no	no	yes	yes	encephalitis‎/meningitis‎/myelitis	yes
N-CTD	SLE	f	17	positive	NA	NA	positive	unknown	unknown	unknown	unknown	unknown	NA	NA	7	3	MTX+hydroxychloroquine+prednisolone	unknown	no	no	no	no	yes	no	no	no	yes	yes	epileptic seizures	yes
N-CTD	SLE	m	17	positive	NA	NA	unknown	positive	positive	unknown	unknown	unknown	NA	NA	1	0	naive	unknown	no	no	no	no	yes	no	no	no	yes	yes	polyneuropathy	yes
N-CTD	SLE	f	12	positive	NA	NA	positive	unknown	unknown	unknown	unknown	unknown	NA	NA	24	1	hydroxychloroquine	no	no	no	yes	no	no	no	no	no	yes	yes	inflammatory CNS disease	yes
N-CTD	SLE	f	25	positive	NA	NA	positive	unknown	unknown	unknown	yes	negative	NA	NA	25	0	naive	unknown	no	no	no	no	yes	no	yes	no	yes	yes	inflammatory CNS disease	yes
N-CTD	SLE	f	31	positive	NA	NA	positive	negative	negative	unknown	no	positive	NA	NA	75	3	MMF+prednisolone+hydroxychloroquine	unknown	yes	no	no	yes	yes	no	yes	no	yes	yes	cerebral vasculitis	yes
N-CTD	SLE	f	8	positive	NA	NA	positive	positive	negative	unknown	no	negative	NA	NA	12	2	azathioprine	no	no	no	no	no	no	no	no	no	no	yes	cerebral vasculitis	no
N-CTD	SLE	f	16	positive	NA	NA	positive	negative	negative	unknown	no	negative	NA	NA	28	0	hydroxychloroquine+prednisolone+AZA	unknown	no	no	no	no	no	no	no	yes	yes	yes	encephalitis‎/meningitis‎/myelitis	yes
N-CTD	SLE	m	12	positive	NA	NA	positive	negative	negative	unknown	unknown	unknown	NA	NA	72	0	naive	unknown	no	no	no	no	no	no	no	no	yes	yes	polyneuropathy	no
N-CTD	SLE	f	18	positive	NA	NA	negative	unknown	unknown	unknown	yes	positive	NA	NA	1	0	naive	unknown	no	no	no	yes	no	no	yes	yes	no	yes	epileptic seizures	yes
N-CTD	SLE	m	36	positive	NA	NA	positive	negative	positive	negative	yes	positive	NA	NA	108	2	hydroxychloroquine	unknown	yes	no	no	yes	no	no	yes	yes	yes	yes	cerebral vasculitis	yes
N-CTD	SLE	f	20	positive	NA	NA	positive	negative	unknown	unknown	yes	positive	NA	NA	94	3	hydroxychloroquine+MMF	yes	no	no	no	yes	no	no	yes	yes	no	yes	inflammatory CNS disease	no
N-CTD	SLE	m	17	positive	NA	NA	positive	negative	unknown	unknown	yes	positive	NA	NA	0	0	naive	unknown	no	no	no	no	no	no	yes	yes	no	yes	inflammatory CNS disease	yes
N-CTD	SLE	f	15	positive	NA	NA	negative	positive	negative	unknown	no	positive	NA	NA	84	3	hydroxychloroquine+prednisolone	unknown	no	no	no	yes	no	no	yes	yes	yes	yes	inflammatory CNS disease	no
N-CTD	SLE	m	11	positive	NA	NA	positive	unknown	unknown	unknown	yes	negative	NA	NA	1	0	naive	unknown	no	no	no	no	no	no	no	no	no	yes	inflammatory CNS disease	yes
N-CTD	SLE	f	11	positive	NA	NA	negative	positive	unknown	unknown	unknown	negative	NA	NA	145	5	cyclophosphamide+prednisolone	no	no	no	yes	no	no	no	yes	no	yes	yes	encephalitis‎/meningitis‎/myelitis	yes
N-CTD	SS	f	5	positive	positive	positive	NA	NA	NA	NA	NA	NA	NA	NA	1	0	naive	unknown	no	no	no	no	no	no	no	no	yes	yes	polyneuropathy	yes
N-CTD	SS	m	4	positive	positive	positive	NA	NA	NA	NA	NA	NA	NA	NA	131	1	prednisolone	unknown	no	no	no	no	no	no	no	no	no	yes	inflammatory CNS disease	yes
N-CTD	SS	f	4	positive	positive	negative	NA	NA	NA	NA	NA	NA	NA	NA	291	1	hydroxochloroquine	unknown	yes	no	no	no	no	no	no	no	no	yes	polyneuropathy	yes
N-CTD	SS	f	5	positive	positive	negative	NA	NA	NA	NA	NA	NA	NA	NA	1	1	MTX	unknown	no	no	no	no	no	no	no	no	yes	yes	polyneuropathy	yes
N-CTD	SS	f	5	positive	positive	positive	NA	NA	NA	NA	NA	NA	NA	NA	61	0	naive	unknown	no	no	no	no	no	no	no	yes	no	yes	polyneuropathy	yes
