# Supplementary material for: Supporting the differential diagnosis of connective tissue diseases with neurological involvement by blood and cerebrospinal fluid flow cytometry
Source: J Neuroinflammation. 2023 Feb 23;20:46. doi: 10.1186/s12974-023-02733-w (PMC9951507; doi:10.1186/s12974-023-02733-w)
Supplement: Supplementary file 3 — Additional file 3: Table S2. ROC AUC values corresponding to Fig. 3. [file 12974_2023_2733_MOESM3_ESM.xlsx]

## Sheet: roc_nctd_ctd_blood
Blood N-CTD vs. CTD			CSF N-CTD vs. CTD			Blood N-CTD vs. MS			CSF N-CTD vs. MS
parameter	auc		parameter	auc		parameter	auc		parameter	auc
CD4CD8_ratio	0.6785		Bc	0.6329		Plasma	0.8175		OCB	0.8757
cMono	0.6719		IgM_ratio	0.6177		cMono	0.6675		Lympho	0.7351
CD4	0.6625		IgA_ratio	0.5965		NKT	0.6333		Cell_count	0.7027
CD8	0.6625		HLADR_CD8	0.5902		iMono	0.6128		CD4CD8	0.6717
ncMono	0.6494		IgG_ratio	0.5892		CD4CD8_ratio	0.6031		CD4CD8_ratio	0.6655
iMono	0.5892		iMono	0.5864		Lympho	0.5948		IgG_ratio	0.6553
CD4CD8	0.5723		Protein	0.5808		Granulo	0.5747		Granulo	0.6551
Tc	0.5723		OCB	0.5787		CD4CD8	0.5623		Leuko	0.6544
dimNK	0.5695		cMono	0.577		Mono	0.5512		Bc	0.6364
Leuko	0.5676		Tc	0.5751		HLADR_CD4	0.5443		Mono	0.6253
NKT	0.5559		NKT	0.5728		brightNK	0.5429		Albumin_ratio	0.6145
HLADR_CD4CD8	0.5545		CD4CD8_ratio	0.5723		CD4	0.5373		dimNK	0.6087
HLADR_CD8	0.5451		Cell_count	0.5709		HLADR_CD4CD8	0.5332		Tc	0.5976
Plasma	0.5451		Albumin_ratio	0.5641		dimNK	0.5263		Plasma	0.5917
brightNK	0.5441		CD8	0.5606		Leuko	0.511		CD4	0.5817
HLADR_CD4	0.5404		Plasma	0.5592		ncMono	0.5103		IgA_ratio	0.5793
HLADR_Tc	0.5281		Leuko	0.5587		Tc	0.509		cMono	0.565
NK	0.5272		Granulo	0.5554		CD8	0.5069		NK	0.5578
Mono	0.5093		brightNK	0.5549		Bc	0.4948		BCBD	0.5526
Granulo	0.5065		NK	0.5357		HLADR_CD8	0.4937		NKT	0.5522
Lympho	0.4788		HLADR_Tc	0.5357		HLADR_Tc	0.4923		CD8	0.5505
Bc	0.4718		CD4	0.5338		NK	0.4903		Protein	0.5495
			Lympho	0.5272					iMono	0.538
			BCBD	0.515					HLADR_CD4CD8	0.5363
			CD4CD8	0.5023					HLADR_Tc	0.5166
			HLADR_CD4CD8	0.499					HLADR_CD8	0.5138
			ncMono	0.4605					HLADR_CD4	0.5069
			dimNK	0.46					IgM_ratio	0.5021
			HLADR_CD4	0.4586					brightNK	0.5
			Mono	0.4407					ncMono	0.4494
